# Supplementary material for: Deterministic Factors Overwhelm Stochastic Environmental Fluctuations as Drivers of Jellyfish Outbreaks
Source: PLoS One. 2015 Oct 20;10(10):e0141060. doi: 10.1371/journal.pone.0141060 (PMC4617864; doi:10.1371/journal.pone.0141060)
Supplement: S1 Data — (CSV) [file pone.0141060.s001.csv]

Site_ID	long	lat	month	year	Pel.outbr
1	3.201042	42.427332	5	2007	0
2	3.196055	42.406301	5	2007	0
3	3.193229	42.393786	5	2007	0
4	3.195931	42.380859	5	2007	0
5	3.200256	42.371567	5	2007	0
6	3.203542	42.364871	5	2007	0
7	3.203107	42.360855	5	2007	0
8	3.226309	42.343141	5	2007	0
9	3.241766	42.336207	5	2007	0
10	3.241754	42.344114	5	2007	0
11	3.249682	42.344028	5	2007	0
12	3.327582	42.284526	5	2007	0
13	3.318684	42.288285	5	2007	0
14	3.315768	42.284312	5	2007	0
15	3.268211	42.250958	5	2007	0
16	3.247217	42.240596	5	2007	0
17	3.23645	42.246874	5	2007	0
18	3.222011	42.250402	5	2007	1
19	3.218254	42.259369	5	2007	0
20	3.210739	42.264496	5	2007	0
21	3.19367	42.261161	5	2007	0
22	3.179937	42.252019	5	2007	0
23	3.170983	42.242501	5	2007	0
24	3.166488	42.23739	5	2007	0
25	3.151815	42.205514	5	2007	0
26	3.150914	42.188799	5	2007	0
27	3.153155	42.16221	5	2007	0
28	3.15458	42.153671	5	2007	0
29	3.159599	42.138598	5	2007	0
30	3.161974	42.133732	5	2007	0
31	3.164575	42.127722	5	2007	0
32	3.173502	42.126622	5	2007	0
33	3.179079	42.115276	5	2007	0
34	3.209046	42.107796	5	2007	0
35	3.239576	42.050619	5	2007	0
36	3.236886	42.044202	5	2007	0
37	3.236357	42.041257	5	2007	0
38	3.235558	42.013014	5	2007	0
39	3.238538	42.000607	5	2007	0
40	3.246354	41.983102	5	2007	0
41	3.247964	41.980757	5	2007	0
42	3.250151	41.977718	5	2007	0
43	3.251198	41.973059	5	2007	0
44	3.269825	41.960504	5	2007	0
45	3.257404	41.941794	5	2007	0
46	3.256196	41.93406	5	2007	0
47	3.247723	41.917782	5	2007	0
48	3.234337	41.893641	5	2007	0
49	3.227607	41.888626	5	2007	0
50	3.225075	41.888252	5	2007	0
51	3.218564	41.87903	5	2007	0
52	3.217203	41.87053	5	2007	0
53	3.213623	41.865825	5	2007	0
54	3.196348	41.862508	5	2007	0
55	3.182467	41.856383	5	2007	0
56	3.18021	41.849298	5	2007	0
57	3.160524	41.84805	5	2007	0
58	3.155597	41.848055	5	2007	0
59	3.145648	41.848695	5	2007	0
60	3.135275	41.839418	5	2007	0
61	3.127302	41.831336	5	2007	0
62	3.114165	41.822041	5	2007	0
63	3.10654	41.808473	5	2007	0
64	3.106564	41.808518	5	2007	0
65	3.101053	41.798055	5	2007	0
66	3.088047	41.789955	5	2007	0
67	3.088023	41.789964	5	2007	0
68	3.070976	41.780089	5	2007	0
69	3.023401	41.760547	5	2007	0
70	3.016762	41.757294	5	2007	0
71	2.966458	41.747888	5	2007	0
72	2.954197	41.737301	5	2007	0
73	2.937821	41.72199	5	2007	0
74	2.934193	41.71952	5	2007	0
75	2.932526	41.715871	5	2007	0
76	2.902565	41.709995	5	2007	0
77	2.882598	41.704113	5	2007	0
78	2.85256	41.699638	5	2007	0
79	2.846737	41.697297	5	2007	0
80	2.833825	41.694334	5	2007	0
81	2.824149	41.690609	5	2007	0
82	2.818041	41.687762	5	2007	0
83	2.807494	41.678612	5	2007	0
84	2.793117	41.673579	5	2007	0
85	2.787882	41.668777	5	2007	0
86	2.78345	41.661356	5	2007	0
87	2.776621	41.649589	5	2007	0
88	2.747717	41.642738	5	2007	0
89	2.731004	41.636701	5	2007	0
90	2.714805	41.628844	5	2007	0
91	2.701093	41.624143	5	2007	0
92	2.691936	41.621057	5	2007	0
93	2.663628	41.612384	5	2007	0
94	2.654806	41.610241	5	2007	0
95	2.644863	41.606897	5	2007	0
96	2.629909	41.602859	5	2007	0
97	2.624352	41.600905	5	2007	0
98	2.616138	41.597869	5	2007	0
99	2.608439	41.595042	5	2007	0
100	2.602701	41.593617	5	2007	0
101	2.58805	41.587981	5	2007	0
102	2.575792	41.583694	5	2007	0
103	2.566567	41.580093	5	2007	0
104	2.552907	41.577834	5	2007	0
105	2.540724	41.573715	5	2007	0
106	2.529809	41.568734	5	2007	0
107	2.525444	41.567032	5	2007	0
108	2.518103	41.563867	5	2007	0
109	2.500723	41.556308	5	2007	0
110	2.460273	41.542119	5	2007	0
111	2.456056	41.538865	5	2007	0
112	2.450838	41.535003	5	2007	0
113	2.405867	41.507956	5	2007	0
114	2.397469	41.503922	5	2007	0
115	2.387389	41.499086	5	2007	0
116	2.374807	41.493055	5	2007	0
117	2.355598	41.487572	5	2007	0
118	2.329183	41.480693	5	2007	0
119	2.320707	41.479175	5	2007	0
120	2.304056	41.474878	5	2007	0
121	2.287061	41.468324	5	2007	0
122	2.259394	41.453936	5	2007	0
123	2.251205	41.446587	5	2007	0
124	2.245565	41.439497	5	2007	0
125	2.264681	41.422428	5	2007	0
126	2.261817	41.41669	5	2007	0
127	2.2479	41.403751	5	2007	0
128	2.245218	41.401895	5	2007	0
129	2.241842	41.398152	5	2007	0
130	2.232759	41.390559	5	2007	0
131	2.232476	41.390269	5	2007	0
132	2.224986	41.382696	5	2007	0
133	2.223696	41.38066	5	2007	0
134	2.221217	41.376067	5	2007	0
135	2.219833	41.372931	5	2007	0
136	2.124793	41.283021	5	2007	0
137	2.096176	41.274992	5	2007	0
138	2.075778	41.270411	5	2007	0
139	2.072798	41.270098	5	2007	0
140	2.056561	41.266827	5	2007	0
141	2.056371	41.268393	5	2007	0
142	2.023059	41.263918	5	2007	0
143	2.005378	41.263951	5	2007	0
144	1.994347	41.264033	5	2007	0
145	1.977912	41.263758	5	2007	0
146	1.963475	41.261823	5	2007	0
147	1.904609	41.254067	5	2007	0
148	1.827987	41.236243	5	2007	0
149	1.820467	41.235707	5	2007	0
150	1.814794	41.236018	5	2007	0
151	1.808058	41.234336	5	2007	0
152	1.800378	41.232167	5	2007	0
153	1.792077	41.228054	5	2007	0
154	1.789222	41.226294	5	2007	0
155	1.737131	41.216394	5	2007	0
156	1.724256	41.21355	5	2007	0
157	1.716938	41.21137	5	2007	0
158	1.710644	41.209957	5	2007	0
159	1.686126	41.204294	5	2007	0
160	1.6798	41.201573	5	2007	0
161	1.658012	41.1968	5	2007	0
162	1.635034	41.193845	5	2007	0
163	1.622163	41.191764	5	2007	0
164	1.57099	41.186475	5	2007	0
165	1.57099	41.186475	5	2007	0
166	1.569126	41.187199	5	2007	0
167	1.569126	41.187199	5	2007	0
168	1.588304	41.188679	5	2007	0
169	1.554636	41.185154	5	2007	0
170	1.528522	41.181013	5	2007	0
171	1.528309	41.181443	5	2007	0
172	1.51851	41.17612	5	2007	0
173	1.518434	41.17947	5	2007	0
174	1.488895	41.170484	5	2007	0
175	1.480024	41.168511	5	2007	0
176	1.466084	41.165633	5	2007	0
177	1.450018	41.158987	5	2007	0
178	1.442174	41.156035	5	2007	0
179	1.419621	41.146297	5	2007	0
180	1.413467	41.143537	5	2007	0
181	1.405971	41.13965	5	2007	0
182	1.381963	41.134289	5	2007	0
183	1.362317	41.130454	5	2007	0
184	1.34686	41.127828	5	2007	0
185	1.312047	41.129386	5	2007	0
186	1.303831	41.128761	5	2007	0
187	1.285009	41.122807	5	2007	0
188	1.276192	41.118775	5	2007	0
189	1.255197	41.111884	5	2007	0
191	1.185737	41.079519	5	2007	0
192	1.179229	41.067724	5	2007	0
193	1.167807	41.056455	5	2007	0
194	1.161731	41.059268	5	2007	0
195	1.154949	41.065212	5	2007	0
196	1.148564	41.068398	5	2007	0
197	1.141037	41.072789	5	2007	0
198	1.136696	41.073512	5	2007	0
199	1.125636	41.074837	5	2007	0
200	1.114005	41.072404	5	2007	0
201	1.10028	41.069152	5	2007	0
202	1.092093	41.066621	5	2007	0
203	1.080142	41.064224	5	2007	0
204	1.06962	41.065904	5	2007	0
205	1.052196	41.064305	5	2007	0
206	1.046553	41.063191	5	2007	0
207	1.034595	41.05789	5	2007	0
208	1.029337	41.055854	5	2007	0
209	1.005465	41.044887	5	2007	0
210	0.977439	41.035013	5	2007	0
211	0.857736	40.939128	5	2007	0
212	0.951912	41.016583	5	2007	0
213	0.936135	40.999278	5	2007	0
214	0.930892	40.990915	5	2007	0
215	0.915747	40.987543	5	2007	0
216	0.893294	40.969922	5	2007	0
217	0.85802	40.93916	5	2007	0
218	0.84171	40.922768	5	2007	0
219	0.831722	40.912979	5	2007	0
220	0.825217	40.908227	5	2007	0
221	0.807592	40.886113	5	2007	0
222	0.805381	40.884783	5	2007	0
223	0.751538	40.846067	5	2007	0
224	0.74164	40.827724	5	2007	0
225	0.740819	40.825366	5	2007	0
226	0.73162	40.821447	5	2007	0
227	0.714999	40.81276	5	2007	0
228	0.730875	40.797752	5	2007	0
229	0.850378	40.761788	5	2007	0
230	0.86327	40.740063	5	2007	0
231	0.850378	40.732181	5	2007	0
232	0.86327	40.684174	5	2007	0
233	0.814438	40.66534	5	2007	0
235	0.785194	40.652856	5	2007	0
236	0.739245	40.623438	5	2007	0
237	0.737555	40.624486	5	2007	0
238	0.592677	40.613584	5	2007	0
239	0.58377	40.606219	5	2007	0
240	0.546288	40.572758	5	2007	0
241	0.539846	40.568684	5	2007	0
242	0.529566	40.550468	5	2007	0
243	0.524359	40.545321	5	2007	0
1	3.201042	42.427332	6	2007	0
2	3.196055	42.406301	6	2007	0
3	3.193229	42.393786	6	2007	0
4	3.195931	42.380859	6	2007	0
5	3.200256	42.371567	6	2007	0
6	3.203542	42.364871	6	2007	0
7	3.203107	42.360855	6	2007	1
8	3.226309	42.343141	6	2007	0
9	3.241766	42.336207	6	2007	0
10	3.241754	42.344114	6	2007	0
11	3.249682	42.344028	6	2007	4
12	3.327582	42.284526	6	2007	0
13	3.318684	42.288285	6	2007	0
14	3.315768	42.284312	6	2007	0
15	3.268211	42.250958	6	2007	0
16	3.247217	42.240596	6	2007	0
17	3.23645	42.246874	6	2007	0
18	3.222011	42.250402	6	2007	0
19	3.218254	42.259369	6	2007	0
20	3.210739	42.264496	6	2007	0
21	3.19367	42.261161	6	2007	0
22	3.179937	42.252019	6	2007	0
23	3.170983	42.242501	6	2007	0
24	3.166488	42.23739	6	2007	0
25	3.151815	42.205514	6	2007	0
26	3.150914	42.188799	6	2007	0
27	3.153155	42.16221	6	2007	0
28	3.15458	42.153671	6	2007	0
29	3.159599	42.138598	6	2007	0
30	3.161974	42.133732	6	2007	0
31	3.164575	42.127722	6	2007	0
32	3.173502	42.126622	6	2007	0
33	3.179079	42.115276	6	2007	0
34	3.209046	42.107796	6	2007	0
35	3.239576	42.050619	6	2007	0
36	3.236886	42.044202	6	2007	0
37	3.236357	42.041257	6	2007	0
38	3.235558	42.013014	6	2007	0
39	3.238538	42.000607	6	2007	0
40	3.246354	41.983102	6	2007	0
41	3.247964	41.980757	6	2007	0
42	3.250151	41.977718	6	2007	0
43	3.251198	41.973059	6	2007	0
44	3.269825	41.960504	6	2007	0
45	3.257404	41.941794	6	2007	0
46	3.256196	41.93406	6	2007	0
47	3.247723	41.917782	6	2007	0
48	3.234337	41.893641	6	2007	0
49	3.227607	41.888626	6	2007	0
50	3.225075	41.888252	6	2007	0
51	3.218564	41.87903	6	2007	0
52	3.217203	41.87053	6	2007	0
53	3.213623	41.865825	6	2007	0
54	3.196348	41.862508	6	2007	0
55	3.182467	41.856383	6	2007	0
56	3.18021	41.849298	6	2007	0
57	3.160524	41.84805	6	2007	0
58	3.155597	41.848055	6	2007	0
59	3.145648	41.848695	6	2007	0
60	3.135275	41.839418	6	2007	0
61	3.127302	41.831336	6	2007	0
62	3.114165	41.822041	6	2007	1
63	3.10654	41.808473	6	2007	1
64	3.106564	41.808518	6	2007	0
65	3.101053	41.798055	6	2007	1
66	3.088047	41.789955	6	2007	0
67	3.088023	41.789964	6	2007	0
68	3.070976	41.780089	6	2007	0
69	3.023401	41.760547	6	2007	0
70	3.016762	41.757294	6	2007	0
71	2.966458	41.747888	6	2007	0
72	2.954197	41.737301	6	2007	1
73	2.937821	41.72199	6	2007	0
74	2.934193	41.71952	6	2007	0
75	2.932526	41.715871	6	2007	0
76	2.902565	41.709995	6	2007	0
77	2.882598	41.704113	6	2007	0
78	2.85256	41.699638	6	2007	0
79	2.846737	41.697297	6	2007	0
80	2.833825	41.694334	6	2007	0
81	2.824149	41.690609	6	2007	0
82	2.818041	41.687762	6	2007	0
83	2.807494	41.678612	6	2007	1
84	2.793117	41.673579	6	2007	0
85	2.787882	41.668777	6	2007	0
86	2.78345	41.661356	6	2007	0
87	2.776621	41.649589	6	2007	0
88	2.747717	41.642738	6	2007	0
89	2.731004	41.636701	6	2007	0
90	2.714805	41.628844	6	2007	0
91	2.701093	41.624143	6	2007	0
92	2.691936	41.621057	6	2007	0
93	2.663628	41.612384	6	2007	0
94	2.654806	41.610241	6	2007	0
95	2.644863	41.606897	6	2007	0
96	2.629909	41.602859	6	2007	0
97	2.624352	41.600905	6	2007	0
98	2.616138	41.597869	6	2007	0
99	2.608439	41.595042	6	2007	0
100	2.602701	41.593617	6	2007	0
101	2.58805	41.587981	6	2007	0
102	2.575792	41.583694	6	2007	0
103	2.566567	41.580093	6	2007	0
104	2.552907	41.577834	6	2007	0
105	2.540724	41.573715	6	2007	0
106	2.529809	41.568734	6	2007	0
107	2.525444	41.567032	6	2007	0
108	2.518103	41.563867	6	2007	0
109	2.500723	41.556308	6	2007	0
110	2.460273	41.542119	6	2007	0
111	2.456056	41.538865	6	2007	0
112	2.450838	41.535003	6	2007	0
113	2.405867	41.507956	6	2007	0
114	2.397469	41.503922	6	2007	0
115	2.387389	41.499086	6	2007	0
116	2.374807	41.493055	6	2007	0
117	2.355598	41.487572	6	2007	0
118	2.329183	41.480693	6	2007	0
119	2.320707	41.479175	6	2007	0
120	2.304056	41.474878	6	2007	0
121	2.287061	41.468324	6	2007	0
122	2.259394	41.453936	6	2007	0
123	2.251205	41.446587	6	2007	0
124	2.245565	41.439497	6	2007	0
125	2.264681	41.422428	6	2007	0
126	2.261817	41.41669	6	2007	0
127	2.2479	41.403751	6	2007	0
128	2.245218	41.401895	6	2007	0
129	2.241842	41.398152	6	2007	0
130	2.232759	41.390559	6	2007	0
131	2.232476	41.390269	6	2007	0
132	2.224986	41.382696	6	2007	0
133	2.223696	41.38066	6	2007	0
134	2.221217	41.376067	6	2007	0
135	2.219833	41.372931	6	2007	0
136	2.124793	41.283021	6	2007	0
137	2.096176	41.274992	6	2007	0
138	2.075778	41.270411	6	2007	0
139	2.072798	41.270098	6	2007	0
140	2.056561	41.266827	6	2007	0
141	2.056371	41.268393	6	2007	0
142	2.023059	41.263918	6	2007	0
143	2.005378	41.263951	6	2007	0
144	1.994347	41.264033	6	2007	0
145	1.977912	41.263758	6	2007	0
146	1.963475	41.261823	6	2007	0
147	1.904609	41.254067	6	2007	0
148	1.827987	41.236243	6	2007	0
149	1.820467	41.235707	6	2007	0
150	1.814794	41.236018	6	2007	0
151	1.808058	41.234336	6	2007	0
152	1.800378	41.232167	6	2007	0
153	1.792077	41.228054	6	2007	0
154	1.789222	41.226294	6	2007	0
155	1.737131	41.216394	6	2007	0
156	1.724256	41.21355	6	2007	0
157	1.716938	41.21137	6	2007	0
158	1.710644	41.209957	6	2007	0
159	1.686126	41.204294	6	2007	0
160	1.6798	41.201573	6	2007	0
161	1.658012	41.1968	6	2007	0
162	1.635034	41.193845	6	2007	0
163	1.622163	41.191764	6	2007	0
164	1.57099	41.186475	6	2007	0
165	1.57099	41.186475	6	2007	0
166	1.569126	41.187199	6	2007	0
167	1.569126	41.187199	6	2007	0
168	1.588304	41.188679	6	2007	0
169	1.554636	41.185154	6	2007	0
170	1.528522	41.181013	6	2007	0
171	1.528309	41.181443	6	2007	0
172	1.51851	41.17612	6	2007	0
173	1.518434	41.17947	6	2007	0
174	1.488895	41.170484	6	2007	0
175	1.480024	41.168511	6	2007	0
176	1.466084	41.165633	6	2007	0
177	1.450018	41.158987	6	2007	0
178	1.442174	41.156035	6	2007	0
179	1.419621	41.146297	6	2007	0
180	1.413467	41.143537	6	2007	0
181	1.405971	41.13965	6	2007	0
182	1.381963	41.134289	6	2007	0
183	1.362317	41.130454	6	2007	0
184	1.34686	41.127828	6	2007	0
185	1.312047	41.129386	6	2007	0
186	1.303831	41.128761	6	2007	0
187	1.285009	41.122807	6	2007	0
188	1.276192	41.118775	6	2007	0
189	1.255197	41.111884	6	2007	0
191	1.185737	41.079519	6	2007	0
192	1.179229	41.067724	6	2007	0
193	1.167807	41.056455	6	2007	0
194	1.161731	41.059268	6	2007	0
195	1.154949	41.065212	6	2007	0
196	1.148564	41.068398	6	2007	0
197	1.141037	41.072789	6	2007	0
198	1.136696	41.073512	6	2007	0
199	1.125636	41.074837	6	2007	0
200	1.114005	41.072404	6	2007	0
201	1.10028	41.069152	6	2007	0
202	1.092093	41.066621	6	2007	0
203	1.080142	41.064224	6	2007	0
204	1.06962	41.065904	6	2007	0
205	1.052196	41.064305	6	2007	0
206	1.046553	41.063191	6	2007	0
207	1.034595	41.05789	6	2007	0
208	1.029337	41.055854	6	2007	0
209	1.005465	41.044887	6	2007	0
210	0.977439	41.035013	6	2007	0
211	0.857736	40.939128	6	2007	0
212	0.951912	41.016583	6	2007	0
213	0.936135	40.999278	6	2007	0
214	0.930892	40.990915	6	2007	0
215	0.915747	40.987543	6	2007	0
216	0.893294	40.969922	6	2007	0
217	0.85802	40.93916	6	2007	0
218	0.84171	40.922768	6	2007	0
219	0.831722	40.912979	6	2007	0
220	0.825217	40.908227	6	2007	0
221	0.807592	40.886113	6	2007	0
222	0.805381	40.884783	6	2007	0
223	0.751538	40.846067	6	2007	0
224	0.74164	40.827724	6	2007	0
225	0.740819	40.825366	6	2007	0
226	0.73162	40.821447	6	2007	0
227	0.714999	40.81276	6	2007	0
228	0.730875	40.797752	6	2007	0
229	0.850378	40.761788	6	2007	0
230	0.86327	40.740063	6	2007	1
231	0.850378	40.732181	6	2007	0
232	0.86327	40.684174	6	2007	0
233	0.814438	40.66534	6	2007	0
235	0.785194	40.652856	6	2007	0
236	0.739245	40.623438	6	2007	0
237	0.737555	40.624486	6	2007	0
238	0.592677	40.613584	6	2007	0
239	0.58377	40.606219	6	2007	0
240	0.546288	40.572758	6	2007	0
241	0.539846	40.568684	6	2007	0
242	0.529566	40.550468	6	2007	0
243	0.524359	40.545321	6	2007	0
1	3.201042	42.427332	7	2007	0
2	3.196055	42.406301	7	2007	0
3	3.193229	42.393786	7	2007	0
4	3.195931	42.380859	7	2007	0
5	3.200256	42.371567	7	2007	0
6	3.203542	42.364871	7	2007	0
7	3.203107	42.360855	7	2007	0
8	3.226309	42.343141	7	2007	1
9	3.241766	42.336207	7	2007	1
10	3.241754	42.344114	7	2007	0
11	3.249682	42.344028	7	2007	5
12	3.327582	42.284526	7	2007	0
13	3.318684	42.288285	7	2007	0
14	3.315768	42.284312	7	2007	0
15	3.268211	42.250958	7	2007	0
16	3.247217	42.240596	7	2007	0
17	3.23645	42.246874	7	2007	0
18	3.222011	42.250402	7	2007	0
19	3.218254	42.259369	7	2007	0
20	3.210739	42.264496	7	2007	0
21	3.19367	42.261161	7	2007	0
22	3.179937	42.252019	7	2007	0
23	3.170983	42.242501	7	2007	0
24	3.166488	42.23739	7	2007	0
25	3.151815	42.205514	7	2007	0
26	3.150914	42.188799	7	2007	0
27	3.153155	42.16221	7	2007	0
28	3.15458	42.153671	7	2007	0
29	3.159599	42.138598	7	2007	0
30	3.161974	42.133732	7	2007	0
31	3.164575	42.127722	7	2007	0
32	3.173502	42.126622	7	2007	0
33	3.179079	42.115276	7	2007	0
34	3.209046	42.107796	7	2007	0
35	3.239576	42.050619	7	2007	0
36	3.236886	42.044202	7	2007	0
37	3.236357	42.041257	7	2007	0
38	3.235558	42.013014	7	2007	0
39	3.238538	42.000607	7	2007	0
40	3.246354	41.983102	7	2007	0
41	3.247964	41.980757	7	2007	0
42	3.250151	41.977718	7	2007	0
43	3.251198	41.973059	7	2007	0
44	3.269825	41.960504	7	2007	0
45	3.257404	41.941794	7	2007	0
46	3.256196	41.93406	7	2007	0
47	3.247723	41.917782	7	2007	0
48	3.234337	41.893641	7	2007	0
49	3.227607	41.888626	7	2007	0
50	3.225075	41.888252	7	2007	0
51	3.218564	41.87903	7	2007	0
52	3.217203	41.87053	7	2007	0
53	3.213623	41.865825	7	2007	0
54	3.196348	41.862508	7	2007	0
55	3.182467	41.856383	7	2007	0
56	3.18021	41.849298	7	2007	0
57	3.160524	41.84805	7	2007	0
58	3.155597	41.848055	7	2007	0
59	3.145648	41.848695	7	2007	0
60	3.135275	41.839418	7	2007	0
61	3.127302	41.831336	7	2007	0
62	3.114165	41.822041	7	2007	0
63	3.10654	41.808473	7	2007	0
64	3.106564	41.808518	7	2007	0
65	3.101053	41.798055	7	2007	0
66	3.088047	41.789955	7	2007	0
67	3.088023	41.789964	7	2007	0
68	3.070976	41.780089	7	2007	0
69	3.023401	41.760547	7	2007	0
70	3.016762	41.757294	7	2007	0
71	2.966458	41.747888	7	2007	0
72	2.954197	41.737301	7	2007	1
73	2.937821	41.72199	7	2007	0
74	2.934193	41.71952	7	2007	0
75	2.932526	41.715871	7	2007	0
76	2.902565	41.709995	7	2007	0
77	2.882598	41.704113	7	2007	0
78	2.85256	41.699638	7	2007	0
79	2.846737	41.697297	7	2007	0
80	2.833825	41.694334	7	2007	0
81	2.824149	41.690609	7	2007	0
82	2.818041	41.687762	7	2007	0
83	2.807494	41.678612	7	2007	0
84	2.793117	41.673579	7	2007	0
85	2.787882	41.668777	7	2007	0
86	2.78345	41.661356	7	2007	0
87	2.776621	41.649589	7	2007	0
88	2.747717	41.642738	7	2007	0
89	2.731004	41.636701	7	2007	0
90	2.714805	41.628844	7	2007	0
91	2.701093	41.624143	7	2007	0
92	2.691936	41.621057	7	2007	0
93	2.663628	41.612384	7	2007	0
94	2.654806	41.610241	7	2007	0
95	2.644863	41.606897	7	2007	0
96	2.629909	41.602859	7	2007	0
97	2.624352	41.600905	7	2007	0
98	2.616138	41.597869	7	2007	0
99	2.608439	41.595042	7	2007	0
100	2.602701	41.593617	7	2007	0
101	2.58805	41.587981	7	2007	0
102	2.575792	41.583694	7	2007	0
103	2.566567	41.580093	7	2007	0
104	2.552907	41.577834	7	2007	0
105	2.540724	41.573715	7	2007	0
106	2.529809	41.568734	7	2007	0
107	2.525444	41.567032	7	2007	0
108	2.518103	41.563867	7	2007	0
109	2.500723	41.556308	7	2007	0
110	2.460273	41.542119	7	2007	0
111	2.456056	41.538865	7	2007	0
112	2.450838	41.535003	7	2007	0
113	2.405867	41.507956	7	2007	0
114	2.397469	41.503922	7	2007	0
115	2.387389	41.499086	7	2007	0
116	2.374807	41.493055	7	2007	0
117	2.355598	41.487572	7	2007	0
118	2.329183	41.480693	7	2007	0
119	2.320707	41.479175	7	2007	0
120	2.304056	41.474878	7	2007	0
121	2.287061	41.468324	7	2007	0
122	2.259394	41.453936	7	2007	0
123	2.251205	41.446587	7	2007	0
124	2.245565	41.439497	7	2007	0
125	2.264681	41.422428	7	2007	0
126	2.261817	41.41669	7	2007	0
127	2.2479	41.403751	7	2007	0
128	2.245218	41.401895	7	2007	0
129	2.241842	41.398152	7	2007	0
130	2.232759	41.390559	7	2007	0
131	2.232476	41.390269	7	2007	0
132	2.224986	41.382696	7	2007	0
133	2.223696	41.38066	7	2007	0
134	2.221217	41.376067	7	2007	0
135	2.219833	41.372931	7	2007	0
136	2.124793	41.283021	7	2007	0
137	2.096176	41.274992	7	2007	0
138	2.075778	41.270411	7	2007	0
139	2.072798	41.270098	7	2007	0
140	2.056561	41.266827	7	2007	0
141	2.056371	41.268393	7	2007	0
142	2.023059	41.263918	7	2007	0
143	2.005378	41.263951	7	2007	0
144	1.994347	41.264033	7	2007	0
145	1.977912	41.263758	7	2007	0
146	1.963475	41.261823	7	2007	0
147	1.904609	41.254067	7	2007	0
148	1.827987	41.236243	7	2007	0
149	1.820467	41.235707	7	2007	0
150	1.814794	41.236018	7	2007	0
151	1.808058	41.234336	7	2007	0
152	1.800378	41.232167	7	2007	0
153	1.792077	41.228054	7	2007	0
154	1.789222	41.226294	7	2007	0
155	1.737131	41.216394	7	2007	0
156	1.724256	41.21355	7	2007	0
157	1.716938	41.21137	7	2007	0
158	1.710644	41.209957	7	2007	0
159	1.686126	41.204294	7	2007	0
160	1.6798	41.201573	7	2007	0
161	1.658012	41.1968	7	2007	0
162	1.635034	41.193845	7	2007	0
163	1.622163	41.191764	7	2007	0
164	1.57099	41.186475	7	2007	0
165	1.57099	41.186475	7	2007	0
166	1.569126	41.187199	7	2007	0
167	1.569126	41.187199	7	2007	0
168	1.588304	41.188679	7	2007	0
169	1.554636	41.185154	7	2007	0
170	1.528522	41.181013	7	2007	0
171	1.528309	41.181443	7	2007	0
172	1.51851	41.17612	7	2007	0
173	1.518434	41.17947	7	2007	0
174	1.488895	41.170484	7	2007	0
175	1.480024	41.168511	7	2007	0
176	1.466084	41.165633	7	2007	0
177	1.450018	41.158987	7	2007	0
178	1.442174	41.156035	7	2007	0
179	1.419621	41.146297	7	2007	0
180	1.413467	41.143537	7	2007	0
181	1.405971	41.13965	7	2007	0
182	1.381963	41.134289	7	2007	0
183	1.362317	41.130454	7	2007	0
184	1.34686	41.127828	7	2007	1
185	1.312047	41.129386	7	2007	0
186	1.303831	41.128761	7	2007	0
187	1.285009	41.122807	7	2007	0
188	1.276192	41.118775	7	2007	0
189	1.255197	41.111884	7	2007	0
191	1.185737	41.079519	7	2007	1
192	1.179229	41.067724	7	2007	2
193	1.167807	41.056455	7	2007	0
194	1.161731	41.059268	7	2007	0
195	1.154949	41.065212	7	2007	0
196	1.148564	41.068398	7	2007	0
197	1.141037	41.072789	7	2007	0
198	1.136696	41.073512	7	2007	0
199	1.125636	41.074837	7	2007	0
200	1.114005	41.072404	7	2007	0
201	1.10028	41.069152	7	2007	0
202	1.092093	41.066621	7	2007	0
203	1.080142	41.064224	7	2007	0
204	1.06962	41.065904	7	2007	1
205	1.052196	41.064305	7	2007	0
206	1.046553	41.063191	7	2007	0
207	1.034595	41.05789	7	2007	0
208	1.029337	41.055854	7	2007	0
209	1.005465	41.044887	7	2007	0
210	0.977439	41.035013	7	2007	0
211	0.857736	40.939128	7	2007	0
212	0.951912	41.016583	7	2007	0
213	0.936135	40.999278	7	2007	0
214	0.930892	40.990915	7	2007	0
215	0.915747	40.987543	7	2007	0
216	0.893294	40.969922	7	2007	0
217	0.85802	40.93916	7	2007	0
218	0.84171	40.922768	7	2007	0
219	0.831722	40.912979	7	2007	0
220	0.825217	40.908227	7	2007	0
221	0.807592	40.886113	7	2007	0
222	0.805381	40.884783	7	2007	0
223	0.751538	40.846067	7	2007	0
224	0.74164	40.827724	7	2007	0
225	0.740819	40.825366	7	2007	0
226	0.73162	40.821447	7	2007	0
227	0.714999	40.81276	7	2007	0
228	0.730875	40.797752	7	2007	0
229	0.850378	40.761788	7	2007	0
230	0.86327	40.740063	7	2007	0
231	0.850378	40.732181	7	2007	0
232	0.86327	40.684174	7	2007	0
233	0.814438	40.66534	7	2007	0
235	0.785194	40.652856	7	2007	0
236	0.739245	40.623438	7	2007	0
237	0.737555	40.624486	7	2007	0
238	0.592677	40.613584	7	2007	0
239	0.58377	40.606219	7	2007	0
240	0.546288	40.572758	7	2007	0
241	0.539846	40.568684	7	2007	0
242	0.529566	40.550468	7	2007	0
243	0.524359	40.545321	7	2007	0
1	3.201042	42.427332	8	2007	0
2	3.196055	42.406301	8	2007	0
3	3.193229	42.393786	8	2007	0
4	3.195931	42.380859	8	2007	0
5	3.200256	42.371567	8	2007	0
6	3.203542	42.364871	8	2007	0
7	3.203107	42.360855	8	2007	0
8	3.226309	42.343141	8	2007	0
9	3.241766	42.336207	8	2007	0
10	3.241754	42.344114	8	2007	0
11	3.249682	42.344028	8	2007	0
12	3.327582	42.284526	8	2007	0
13	3.318684	42.288285	8	2007	0
14	3.315768	42.284312	8	2007	0
15	3.268211	42.250958	8	2007	0
16	3.247217	42.240596	8	2007	0
17	3.23645	42.246874	8	2007	0
18	3.222011	42.250402	8	2007	0
19	3.218254	42.259369	8	2007	0
20	3.210739	42.264496	8	2007	0
21	3.19367	42.261161	8	2007	0
22	3.179937	42.252019	8	2007	0
23	3.170983	42.242501	8	2007	0
24	3.166488	42.23739	8	2007	0
25	3.151815	42.205514	8	2007	0
26	3.150914	42.188799	8	2007	0
27	3.153155	42.16221	8	2007	0
28	3.15458	42.153671	8	2007	0
29	3.159599	42.138598	8	2007	0
30	3.161974	42.133732	8	2007	0
31	3.164575	42.127722	8	2007	0
32	3.173502	42.126622	8	2007	0
33	3.179079	42.115276	8	2007	0
34	3.209046	42.107796	8	2007	0
35	3.239576	42.050619	8	2007	0
36	3.236886	42.044202	8	2007	0
37	3.236357	42.041257	8	2007	0
38	3.235558	42.013014	8	2007	0
39	3.238538	42.000607	8	2007	0
40	3.246354	41.983102	8	2007	0
41	3.247964	41.980757	8	2007	0
42	3.250151	41.977718	8	2007	0
43	3.251198	41.973059	8	2007	0
44	3.269825	41.960504	8	2007	1
45	3.257404	41.941794	8	2007	1
46	3.256196	41.93406	8	2007	0
47	3.247723	41.917782	8	2007	0
48	3.234337	41.893641	8	2007	0
49	3.227607	41.888626	8	2007	0
50	3.225075	41.888252	8	2007	0
51	3.218564	41.87903	8	2007	0
52	3.217203	41.87053	8	2007	0
53	3.213623	41.865825	8	2007	0
54	3.196348	41.862508	8	2007	0
55	3.182467	41.856383	8	2007	0
56	3.18021	41.849298	8	2007	0
57	3.160524	41.84805	8	2007	0
58	3.155597	41.848055	8	2007	0
59	3.145648	41.848695	8	2007	0
60	3.135275	41.839418	8	2007	0
61	3.127302	41.831336	8	2007	0
62	3.114165	41.822041	8	2007	0
63	3.10654	41.808473	8	2007	0
64	3.106564	41.808518	8	2007	0
65	3.101053	41.798055	8	2007	0
66	3.088047	41.789955	8	2007	0
67	3.088023	41.789964	8	2007	0
68	3.070976	41.780089	8	2007	0
69	3.023401	41.760547	8	2007	0
70	3.016762	41.757294	8	2007	0
71	2.966458	41.747888	8	2007	0
72	2.954197	41.737301	8	2007	0
73	2.937821	41.72199	8	2007	0
74	2.934193	41.71952	8	2007	0
75	2.932526	41.715871	8	2007	0
76	2.902565	41.709995	8	2007	0
77	2.882598	41.704113	8	2007	0
78	2.85256	41.699638	8	2007	0
79	2.846737	41.697297	8	2007	0
80	2.833825	41.694334	8	2007	0
81	2.824149	41.690609	8	2007	0
82	2.818041	41.687762	8	2007	0
83	2.807494	41.678612	8	2007	0
84	2.793117	41.673579	8	2007	0
85	2.787882	41.668777	8	2007	0
86	2.78345	41.661356	8	2007	0
87	2.776621	41.649589	8	2007	0
88	2.747717	41.642738	8	2007	0
89	2.731004	41.636701	8	2007	0
90	2.714805	41.628844	8	2007	0
91	2.701093	41.624143	8	2007	0
92	2.691936	41.621057	8	2007	0
93	2.663628	41.612384	8	2007	0
94	2.654806	41.610241	8	2007	0
95	2.644863	41.606897	8	2007	0
96	2.629909	41.602859	8	2007	0
97	2.624352	41.600905	8	2007	0
98	2.616138	41.597869	8	2007	0
99	2.608439	41.595042	8	2007	0
100	2.602701	41.593617	8	2007	0
101	2.58805	41.587981	8	2007	0
102	2.575792	41.583694	8	2007	0
103	2.566567	41.580093	8	2007	0
104	2.552907	41.577834	8	2007	0
105	2.540724	41.573715	8	2007	0
106	2.529809	41.568734	8	2007	0
107	2.525444	41.567032	8	2007	0
108	2.518103	41.563867	8	2007	0
109	2.500723	41.556308	8	2007	0
110	2.460273	41.542119	8	2007	0
111	2.456056	41.538865	8	2007	0
112	2.450838	41.535003	8	2007	0
113	2.405867	41.507956	8	2007	0
114	2.397469	41.503922	8	2007	0
115	2.387389	41.499086	8	2007	0
116	2.374807	41.493055	8	2007	0
117	2.355598	41.487572	8	2007	0
118	2.329183	41.480693	8	2007	0
119	2.320707	41.479175	8	2007	0
120	2.304056	41.474878	8	2007	0
121	2.287061	41.468324	8	2007	0
122	2.259394	41.453936	8	2007	0
123	2.251205	41.446587	8	2007	0
124	2.245565	41.439497	8	2007	0
125	2.264681	41.422428	8	2007	0
126	2.261817	41.41669	8	2007	0
127	2.2479	41.403751	8	2007	0
128	2.245218	41.401895	8	2007	0
129	2.241842	41.398152	8	2007	0
130	2.232759	41.390559	8	2007	0
131	2.232476	41.390269	8	2007	0
132	2.224986	41.382696	8	2007	0
133	2.223696	41.38066	8	2007	0
134	2.221217	41.376067	8	2007	0
135	2.219833	41.372931	8	2007	0
136	2.124793	41.283021	8	2007	0
137	2.096176	41.274992	8	2007	0
138	2.075778	41.270411	8	2007	0
139	2.072798	41.270098	8	2007	0
140	2.056561	41.266827	8	2007	0
141	2.056371	41.268393	8	2007	0
142	2.023059	41.263918	8	2007	0
143	2.005378	41.263951	8	2007	0
144	1.994347	41.264033	8	2007	0
145	1.977912	41.263758	8	2007	0
146	1.963475	41.261823	8	2007	0
147	1.904609	41.254067	8	2007	0
148	1.827987	41.236243	8	2007	0
149	1.820467	41.235707	8	2007	0
150	1.814794	41.236018	8	2007	0
151	1.808058	41.234336	8	2007	0
152	1.800378	41.232167	8	2007	0
153	1.792077	41.228054	8	2007	0
154	1.789222	41.226294	8	2007	0
155	1.737131	41.216394	8	2007	0
156	1.724256	41.21355	8	2007	0
157	1.716938	41.21137	8	2007	0
158	1.710644	41.209957	8	2007	0
159	1.686126	41.204294	8	2007	0
160	1.6798	41.201573	8	2007	0
161	1.658012	41.1968	8	2007	0
162	1.635034	41.193845	8	2007	0
163	1.622163	41.191764	8	2007	0
164	1.57099	41.186475	8	2007	0
165	1.57099	41.186475	8	2007	0
166	1.569126	41.187199	8	2007	0
167	1.569126	41.187199	8	2007	0
168	1.588304	41.188679	8	2007	0
169	1.554636	41.185154	8	2007	0
170	1.528522	41.181013	8	2007	0
171	1.528309	41.181443	8	2007	0
172	1.51851	41.17612	8	2007	0
173	1.518434	41.17947	8	2007	0
174	1.488895	41.170484	8	2007	0
175	1.480024	41.168511	8	2007	0
176	1.466084	41.165633	8	2007	0
177	1.450018	41.158987	8	2007	0
178	1.442174	41.156035	8	2007	0
179	1.419621	41.146297	8	2007	0
180	1.413467	41.143537	8	2007	0
181	1.405971	41.13965	8	2007	0
182	1.381963	41.134289	8	2007	0
183	1.362317	41.130454	8	2007	0
184	1.34686	41.127828	8	2007	0
185	1.312047	41.129386	8	2007	0
186	1.303831	41.128761	8	2007	0
187	1.285009	41.122807	8	2007	0
188	1.276192	41.118775	8	2007	0
189	1.255197	41.111884	8	2007	0
191	1.185737	41.079519	8	2007	0
192	1.179229	41.067724	8	2007	0
193	1.167807	41.056455	8	2007	0
194	1.161731	41.059268	8	2007	0
195	1.154949	41.065212	8	2007	0
196	1.148564	41.068398	8	2007	0
197	1.141037	41.072789	8	2007	0
198	1.136696	41.073512	8	2007	0
199	1.125636	41.074837	8	2007	0
200	1.114005	41.072404	8	2007	0
201	1.10028	41.069152	8	2007	0
202	1.092093	41.066621	8	2007	0
203	1.080142	41.064224	8	2007	0
204	1.06962	41.065904	8	2007	0
205	1.052196	41.064305	8	2007	0
206	1.046553	41.063191	8	2007	0
207	1.034595	41.05789	8	2007	0
208	1.029337	41.055854	8	2007	0
209	1.005465	41.044887	8	2007	0
210	0.977439	41.035013	8	2007	0
211	0.857736	40.939128	8	2007	0
212	0.951912	41.016583	8	2007	0
213	0.936135	40.999278	8	2007	0
214	0.930892	40.990915	8	2007	0
215	0.915747	40.987543	8	2007	0
216	0.893294	40.969922	8	2007	0
217	0.85802	40.93916	8	2007	0
218	0.84171	40.922768	8	2007	0
219	0.831722	40.912979	8	2007	0
220	0.825217	40.908227	8	2007	0
221	0.807592	40.886113	8	2007	0
222	0.805381	40.884783	8	2007	0
223	0.751538	40.846067	8	2007	0
224	0.74164	40.827724	8	2007	0
225	0.740819	40.825366	8	2007	0
226	0.73162	40.821447	8	2007	0
227	0.714999	40.81276	8	2007	0
228	0.730875	40.797752	8	2007	0
229	0.850378	40.761788	8	2007	0
230	0.86327	40.740063	8	2007	0
231	0.850378	40.732181	8	2007	0
232	0.86327	40.684174	8	2007	0
233	0.814438	40.66534	8	2007	0
235	0.785194	40.652856	8	2007	0
236	0.739245	40.623438	8	2007	0
237	0.737555	40.624486	8	2007	0
238	0.592677	40.613584	8	2007	0
239	0.58377	40.606219	8	2007	0
240	0.546288	40.572758	8	2007	0
241	0.539846	40.568684	8	2007	0
242	0.529566	40.550468	8	2007	0
243	0.524359	40.545321	8	2007	0
1	3.201042	42.427332	9	2007	0
2	3.196055	42.406301	9	2007	0
3	3.193229	42.393786	9	2007	0
4	3.195931	42.380859	9	2007	0
5	3.200256	42.371567	9	2007	0
6	3.203542	42.364871	9	2007	0
7	3.203107	42.360855	9	2007	0
8	3.226309	42.343141	9	2007	0
9	3.241766	42.336207	9	2007	0
10	3.241754	42.344114	9	2007	0
11	3.249682	42.344028	9	2007	2
12	3.327582	42.284526	9	2007	0
13	3.318684	42.288285	9	2007	0
14	3.315768	42.284312	9	2007	0
15	3.268211	42.250958	9	2007	1
16	3.247217	42.240596	9	2007	0
17	3.23645	42.246874	9	2007	0
18	3.222011	42.250402	9	2007	0
19	3.218254	42.259369	9	2007	0
20	3.210739	42.264496	9	2007	0
21	3.19367	42.261161	9	2007	0
22	3.179937	42.252019	9	2007	0
23	3.170983	42.242501	9	2007	0
24	3.166488	42.23739	9	2007	0
25	3.151815	42.205514	9	2007	0
26	3.150914	42.188799	9	2007	0
27	3.153155	42.16221	9	2007	0
28	3.15458	42.153671	9	2007	0
29	3.159599	42.138598	9	2007	0
30	3.161974	42.133732	9	2007	0
31	3.164575	42.127722	9	2007	0
32	3.173502	42.126622	9	2007	0
33	3.179079	42.115276	9	2007	0
34	3.209046	42.107796	9	2007	0
35	3.239576	42.050619	9	2007	0
36	3.236886	42.044202	9	2007	0
37	3.236357	42.041257	9	2007	0
38	3.235558	42.013014	9	2007	0
39	3.238538	42.000607	9	2007	0
40	3.246354	41.983102	9	2007	0
41	3.247964	41.980757	9	2007	0
42	3.250151	41.977718	9	2007	0
43	3.251198	41.973059	9	2007	0
44	3.269825	41.960504	9	2007	0
45	3.257404	41.941794	9	2007	0
46	3.256196	41.93406	9	2007	0
47	3.247723	41.917782	9	2007	0
48	3.234337	41.893641	9	2007	0
49	3.227607	41.888626	9	2007	0
50	3.225075	41.888252	9	2007	0
51	3.218564	41.87903	9	2007	0
52	3.217203	41.87053	9	2007	0
53	3.213623	41.865825	9	2007	0
54	3.196348	41.862508	9	2007	0
55	3.182467	41.856383	9	2007	0
56	3.18021	41.849298	9	2007	0
57	3.160524	41.84805	9	2007	0
58	3.155597	41.848055	9	2007	0
59	3.145648	41.848695	9	2007	0
60	3.135275	41.839418	9	2007	0
61	3.127302	41.831336	9	2007	0
62	3.114165	41.822041	9	2007	0
63	3.10654	41.808473	9	2007	0
64	3.106564	41.808518	9	2007	0
65	3.101053	41.798055	9	2007	0
66	3.088047	41.789955	9	2007	0
67	3.088023	41.789964	9	2007	0
68	3.070976	41.780089	9	2007	0
69	3.023401	41.760547	9	2007	0
70	3.016762	41.757294	9	2007	0
71	2.966458	41.747888	9	2007	0
72	2.954197	41.737301	9	2007	0
73	2.937821	41.72199	9	2007	0
74	2.934193	41.71952	9	2007	0
75	2.932526	41.715871	9	2007	0
76	2.902565	41.709995	9	2007	0
77	2.882598	41.704113	9	2007	0
78	2.85256	41.699638	9	2007	0
79	2.846737	41.697297	9	2007	0
80	2.833825	41.694334	9	2007	0
81	2.824149	41.690609	9	2007	0
82	2.818041	41.687762	9	2007	0
83	2.807494	41.678612	9	2007	0
84	2.793117	41.673579	9	2007	0
85	2.787882	41.668777	9	2007	0
86	2.78345	41.661356	9	2007	0
87	2.776621	41.649589	9	2007	0
88	2.747717	41.642738	9	2007	0
89	2.731004	41.636701	9	2007	0
90	2.714805	41.628844	9	2007	0
91	2.701093	41.624143	9	2007	0
92	2.691936	41.621057	9	2007	0
93	2.663628	41.612384	9	2007	0
94	2.654806	41.610241	9	2007	0
95	2.644863	41.606897	9	2007	0
96	2.629909	41.602859	9	2007	0
97	2.624352	41.600905	9	2007	0
98	2.616138	41.597869	9	2007	0
99	2.608439	41.595042	9	2007	0
100	2.602701	41.593617	9	2007	0
101	2.58805	41.587981	9	2007	0
102	2.575792	41.583694	9	2007	0
103	2.566567	41.580093	9	2007	0
104	2.552907	41.577834	9	2007	0
105	2.540724	41.573715	9	2007	0
106	2.529809	41.568734	9	2007	0
107	2.525444	41.567032	9	2007	0
108	2.518103	41.563867	9	2007	0
109	2.500723	41.556308	9	2007	0
110	2.460273	41.542119	9	2007	0
111	2.456056	41.538865	9	2007	0
112	2.450838	41.535003	9	2007	0
113	2.405867	41.507956	9	2007	0
114	2.397469	41.503922	9	2007	0
115	2.387389	41.499086	9	2007	0
116	2.374807	41.493055	9	2007	0
117	2.355598	41.487572	9	2007	0
118	2.329183	41.480693	9	2007	0
119	2.320707	41.479175	9	2007	0
120	2.304056	41.474878	9	2007	0
121	2.287061	41.468324	9	2007	0
122	2.259394	41.453936	9	2007	0
123	2.251205	41.446587	9	2007	0
124	2.245565	41.439497	9	2007	0
125	2.264681	41.422428	9	2007	0
126	2.261817	41.41669	9	2007	0
127	2.2479	41.403751	9	2007	0
128	2.245218	41.401895	9	2007	0
129	2.241842	41.398152	9	2007	0
130	2.232759	41.390559	9	2007	0
131	2.232476	41.390269	9	2007	0
132	2.224986	41.382696	9	2007	0
133	2.223696	41.38066	9	2007	0
134	2.221217	41.376067	9	2007	0
135	2.219833	41.372931	9	2007	0
136	2.124793	41.283021	9	2007	0
137	2.096176	41.274992	9	2007	0
138	2.075778	41.270411	9	2007	0
139	2.072798	41.270098	9	2007	0
140	2.056561	41.266827	9	2007	0
141	2.056371	41.268393	9	2007	0
142	2.023059	41.263918	9	2007	0
143	2.005378	41.263951	9	2007	0
144	1.994347	41.264033	9	2007	0
145	1.977912	41.263758	9	2007	0
146	1.963475	41.261823	9	2007	0
147	1.904609	41.254067	9	2007	0
148	1.827987	41.236243	9	2007	0
149	1.820467	41.235707	9	2007	0
150	1.814794	41.236018	9	2007	0
151	1.808058	41.234336	9	2007	0
152	1.800378	41.232167	9	2007	0
153	1.792077	41.228054	9	2007	0
154	1.789222	41.226294	9	2007	0
155	1.737131	41.216394	9	2007	0
156	1.724256	41.21355	9	2007	0
157	1.716938	41.21137	9	2007	0
158	1.710644	41.209957	9	2007	0
159	1.686126	41.204294	9	2007	0
160	1.6798	41.201573	9	2007	0
161	1.658012	41.1968	9	2007	0
162	1.635034	41.193845	9	2007	0
163	1.622163	41.191764	9	2007	0
164	1.57099	41.186475	9	2007	0
165	1.57099	41.186475	9	2007	0
166	1.569126	41.187199	9	2007	0
167	1.569126	41.187199	9	2007	0
168	1.588304	41.188679	9	2007	0
169	1.554636	41.185154	9	2007	0
170	1.528522	41.181013	9	2007	0
171	1.528309	41.181443	9	2007	0
172	1.51851	41.17612	9	2007	0
173	1.518434	41.17947	9	2007	0
174	1.488895	41.170484	9	2007	0
175	1.480024	41.168511	9	2007	0
176	1.466084	41.165633	9	2007	0
177	1.450018	41.158987	9	2007	0
178	1.442174	41.156035	9	2007	0
179	1.419621	41.146297	9	2007	0
180	1.413467	41.143537	9	2007	0
181	1.405971	41.13965	9	2007	0
182	1.381963	41.134289	9	2007	0
183	1.362317	41.130454	9	2007	0
184	1.34686	41.127828	9	2007	0
185	1.312047	41.129386	9	2007	0
186	1.303831	41.128761	9	2007	0
187	1.285009	41.122807	9	2007	0
188	1.276192	41.118775	9	2007	0
189	1.255197	41.111884	9	2007	0
191	1.185737	41.079519	9	2007	0
192	1.179229	41.067724	9	2007	0
193	1.167807	41.056455	9	2007	0
194	1.161731	41.059268	9	2007	0
195	1.154949	41.065212	9	2007	0
196	1.148564	41.068398	9	2007	0
197	1.141037	41.072789	9	2007	0
198	1.136696	41.073512	9	2007	0
199	1.125636	41.074837	9	2007	0
200	1.114005	41.072404	9	2007	0
201	1.10028	41.069152	9	2007	0
202	1.092093	41.066621	9	2007	0
203	1.080142	41.064224	9	2007	0
204	1.06962	41.065904	9	2007	0
205	1.052196	41.064305	9	2007	0
206	1.046553	41.063191	9	2007	0
207	1.034595	41.05789	9	2007	0
208	1.029337	41.055854	9	2007	0
209	1.005465	41.044887	9	2007	0
210	0.977439	41.035013	9	2007	0
211	0.857736	40.939128	9	2007	0
212	0.951912	41.016583	9	2007	0
213	0.936135	40.999278	9	2007	0
214	0.930892	40.990915	9	2007	0
215	0.915747	40.987543	9	2007	0
216	0.893294	40.969922	9	2007	0
217	0.85802	40.93916	9	2007	0
218	0.84171	40.922768	9	2007	0
219	0.831722	40.912979	9	2007	0
220	0.825217	40.908227	9	2007	0
221	0.807592	40.886113	9	2007	0
222	0.805381	40.884783	9	2007	0
223	0.751538	40.846067	9	2007	0
224	0.74164	40.827724	9	2007	0
225	0.740819	40.825366	9	2007	0
226	0.73162	40.821447	9	2007	0
227	0.714999	40.81276	9	2007	0
228	0.730875	40.797752	9	2007	0
229	0.850378	40.761788	9	2007	0
230	0.86327	40.740063	9	2007	0
231	0.850378	40.732181	9	2007	0
232	0.86327	40.684174	9	2007	0
233	0.814438	40.66534	9	2007	0
235	0.785194	40.652856	9	2007	0
236	0.739245	40.623438	9	2007	0
237	0.737555	40.624486	9	2007	0
238	0.592677	40.613584	9	2007	0
239	0.58377	40.606219	9	2007	0
240	0.546288	40.572758	9	2007	0
241	0.539846	40.568684	9	2007	0
242	0.529566	40.550468	9	2007	0
243	0.524359	40.545321	9	2007	0
1	3.201042	42.427332	5	2008	1
2	3.196055	42.406301	5	2008	0
3	3.193229	42.393786	5	2008	0
4	3.195931	42.380859	5	2008	1
5	3.200256	42.371567	5	2008	0
6	3.203542	42.364871	5	2008	2
7	3.203107	42.360855	5	2008	1
8	3.226309	42.343141	5	2008	1
9	3.241766	42.336207	5	2008	1
10	3.241754	42.344114	5	2008	1
11	3.249682	42.344028	5	2008	2
12	3.327582	42.284526	5	2008	0
13	3.318684	42.288285	5	2008	0
14	3.315768	42.284312	5	2008	1
15	3.268211	42.250958	5	2008	0
16	3.247217	42.240596	5	2008	0
17	3.23645	42.246874	5	2008	0
18	3.222011	42.250402	5	2008	0
19	3.218254	42.259369	5	2008	0
20	3.210739	42.264496	5	2008	0
21	3.19367	42.261161	5	2008	0
22	3.179937	42.252019	5	2008	0
23	3.170983	42.242501	5	2008	0
24	3.166488	42.23739	5	2008	0
25	3.151815	42.205514	5	2008	0
26	3.150914	42.188799	5	2008	0
27	3.153155	42.16221	5	2008	0
28	3.15458	42.153671	5	2008	0
29	3.159599	42.138598	5	2008	0
30	3.161974	42.133732	5	2008	0
31	3.164575	42.127722	5	2008	0
32	3.173502	42.126622	5	2008	0
33	3.179079	42.115276	5	2008	0
34	3.209046	42.107796	5	2008	0
35	3.239576	42.050619	5	2008	0
36	3.236886	42.044202	5	2008	0
37	3.236357	42.041257	5	2008	0
38	3.235558	42.013014	5	2008	0
39	3.238538	42.000607	5	2008	0
40	3.246354	41.983102	5	2008	0
41	3.247964	41.980757	5	2008	0
42	3.250151	41.977718	5	2008	0
43	3.251198	41.973059	5	2008	0
44	3.269825	41.960504	5	2008	0
45	3.257404	41.941794	5	2008	0
46	3.256196	41.93406	5	2008	0
47	3.247723	41.917782	5	2008	0
48	3.234337	41.893641	5	2008	0
49	3.227607	41.888626	5	2008	0
50	3.225075	41.888252	5	2008	2
51	3.218564	41.87903	5	2008	0
52	3.217203	41.87053	5	2008	0
53	3.213623	41.865825	5	2008	0
54	3.196348	41.862508	5	2008	0
55	3.182467	41.856383	5	2008	0
56	3.18021	41.849298	5	2008	0
57	3.160524	41.84805	5	2008	2
58	3.155597	41.848055	5	2008	0
59	3.145648	41.848695	5	2008	0
60	3.135275	41.839418	5	2008	0
61	3.127302	41.831336	5	2008	0
62	3.114165	41.822041	5	2008	0
63	3.10654	41.808473	5	2008	0
64	3.106564	41.808518	5	2008	0
65	3.101053	41.798055	5	2008	0
66	3.088047	41.789955	5	2008	0
67	3.088023	41.789964	5	2008	0
68	3.070976	41.780089	5	2008	0
69	3.023401	41.760547	5	2008	0
70	3.016762	41.757294	5	2008	0
71	2.966458	41.747888	5	2008	0
72	2.954197	41.737301	5	2008	0
73	2.937821	41.72199	5	2008	0
74	2.934193	41.71952	5	2008	0
75	2.932526	41.715871	5	2008	0
76	2.902565	41.709995	5	2008	0
77	2.882598	41.704113	5	2008	0
78	2.85256	41.699638	5	2008	0
79	2.846737	41.697297	5	2008	0
80	2.833825	41.694334	5	2008	0
81	2.824149	41.690609	5	2008	0
82	2.818041	41.687762	5	2008	0
83	2.807494	41.678612	5	2008	0
84	2.793117	41.673579	5	2008	0
85	2.787882	41.668777	5	2008	0
86	2.78345	41.661356	5	2008	0
87	2.776621	41.649589	5	2008	0
88	2.747717	41.642738	5	2008	0
89	2.731004	41.636701	5	2008	0
90	2.714805	41.628844	5	2008	0
91	2.701093	41.624143	5	2008	0
92	2.691936	41.621057	5	2008	0
93	2.663628	41.612384	5	2008	0
94	2.654806	41.610241	5	2008	0
95	2.644863	41.606897	5	2008	0
96	2.629909	41.602859	5	2008	0
97	2.624352	41.600905	5	2008	0
98	2.616138	41.597869	5	2008	0
99	2.608439	41.595042	5	2008	0
100	2.602701	41.593617	5	2008	0
101	2.58805	41.587981	5	2008	0
102	2.575792	41.583694	5	2008	0
103	2.566567	41.580093	5	2008	0
104	2.552907	41.577834	5	2008	0
105	2.540724	41.573715	5	2008	0
106	2.529809	41.568734	5	2008	0
107	2.525444	41.567032	5	2008	0
108	2.518103	41.563867	5	2008	0
109	2.500723	41.556308	5	2008	0
110	2.460273	41.542119	5	2008	0
111	2.456056	41.538865	5	2008	0
112	2.450838	41.535003	5	2008	0
113	2.405867	41.507956	5	2008	0
114	2.397469	41.503922	5	2008	0
115	2.387389	41.499086	5	2008	0
116	2.374807	41.493055	5	2008	0
117	2.355598	41.487572	5	2008	0
118	2.329183	41.480693	5	2008	0
119	2.320707	41.479175	5	2008	0
120	2.304056	41.474878	5	2008	0
121	2.287061	41.468324	5	2008	0
122	2.259394	41.453936	5	2008	0
123	2.251205	41.446587	5	2008	0
124	2.245565	41.439497	5	2008	0
125	2.264681	41.422428	5	2008	0
126	2.261817	41.41669	5	2008	0
127	2.2479	41.403751	5	2008	0
128	2.245218	41.401895	5	2008	0
129	2.241842	41.398152	5	2008	0
130	2.232759	41.390559	5	2008	0
131	2.232476	41.390269	5	2008	0
132	2.224986	41.382696	5	2008	0
133	2.223696	41.38066	5	2008	0
134	2.221217	41.376067	5	2008	0
135	2.219833	41.372931	5	2008	0
136	2.124793	41.283021	5	2008	0
137	2.096176	41.274992	5	2008	0
138	2.075778	41.270411	5	2008	0
139	2.072798	41.270098	5	2008	0
140	2.056561	41.266827	5	2008	0
141	2.056371	41.268393	5	2008	0
142	2.023059	41.263918	5	2008	0
143	2.005378	41.263951	5	2008	0
144	1.994347	41.264033	5	2008	0
145	1.977912	41.263758	5	2008	0
146	1.963475	41.261823	5	2008	0
147	1.904609	41.254067	5	2008	0
148	1.827987	41.236243	5	2008	0
149	1.820467	41.235707	5	2008	0
150	1.814794	41.236018	5	2008	0
151	1.808058	41.234336	5	2008	0
152	1.800378	41.232167	5	2008	0
153	1.792077	41.228054	5	2008	0
154	1.789222	41.226294	5	2008	0
155	1.737131	41.216394	5	2008	0
156	1.724256	41.21355	5	2008	0
157	1.716938	41.21137	5	2008	0
158	1.710644	41.209957	5	2008	0
159	1.686126	41.204294	5	2008	0
160	1.6798	41.201573	5	2008	0
161	1.658012	41.1968	5	2008	0
162	1.635034	41.193845	5	2008	0
163	1.622163	41.191764	5	2008	0
164	1.57099	41.186475	5	2008	0
165	1.57099	41.186475	5	2008	0
166	1.569126	41.187199	5	2008	0
167	1.569126	41.187199	5	2008	0
168	1.588304	41.188679	5	2008	0
169	1.554636	41.185154	5	2008	0
170	1.528522	41.181013	5	2008	0
171	1.528309	41.181443	5	2008	0
172	1.51851	41.17612	5	2008	0
173	1.518434	41.17947	5	2008	0
174	1.488895	41.170484	5	2008	0
175	1.480024	41.168511	5	2008	0
176	1.466084	41.165633	5	2008	0
177	1.450018	41.158987	5	2008	0
178	1.442174	41.156035	5	2008	0
179	1.419621	41.146297	5	2008	0
180	1.413467	41.143537	5	2008	0
181	1.405971	41.13965	5	2008	0
182	1.381963	41.134289	5	2008	0
183	1.362317	41.130454	5	2008	0
184	1.34686	41.127828	5	2008	0
185	1.312047	41.129386	5	2008	0
186	1.303831	41.128761	5	2008	0
187	1.285009	41.122807	5	2008	0
188	1.276192	41.118775	5	2008	0
189	1.255197	41.111884	5	2008	0
191	1.185737	41.079519	5	2008	0
192	1.179229	41.067724	5	2008	0
193	1.167807	41.056455	5	2008	0
194	1.161731	41.059268	5	2008	0
195	1.154949	41.065212	5	2008	0
196	1.148564	41.068398	5	2008	0
197	1.141037	41.072789	5	2008	0
198	1.136696	41.073512	5	2008	0
199	1.125636	41.074837	5	2008	0
200	1.114005	41.072404	5	2008	0
201	1.10028	41.069152	5	2008	0
202	1.092093	41.066621	5	2008	0
203	1.080142	41.064224	5	2008	0
204	1.06962	41.065904	5	2008	0
205	1.052196	41.064305	5	2008	0
206	1.046553	41.063191	5	2008	0
207	1.034595	41.05789	5	2008	0
208	1.029337	41.055854	5	2008	0
209	1.005465	41.044887	5	2008	0
210	0.977439	41.035013	5	2008	0
211	0.857736	40.939128	5	2008	0
212	0.951912	41.016583	5	2008	0
213	0.936135	40.999278	5	2008	0
214	0.930892	40.990915	5	2008	0
215	0.915747	40.987543	5	2008	0
216	0.893294	40.969922	5	2008	0
217	0.85802	40.93916	5	2008	0
218	0.84171	40.922768	5	2008	0
219	0.831722	40.912979	5	2008	0
220	0.825217	40.908227	5	2008	0
221	0.807592	40.886113	5	2008	0
222	0.805381	40.884783	5	2008	0
223	0.751538	40.846067	5	2008	0
224	0.74164	40.827724	5	2008	0
225	0.740819	40.825366	5	2008	0
226	0.73162	40.821447	5	2008	0
227	0.714999	40.81276	5	2008	0
228	0.730875	40.797752	5	2008	0
229	0.850378	40.761788	5	2008	0
230	0.86327	40.740063	5	2008	0
231	0.850378	40.732181	5	2008	0
232	0.86327	40.684174	5	2008	0
233	0.814438	40.66534	5	2008	0
235	0.785194	40.652856	5	2008	0
236	0.739245	40.623438	5	2008	0
237	0.737555	40.624486	5	2008	0
238	0.592677	40.613584	5	2008	0
239	0.58377	40.606219	5	2008	0
240	0.546288	40.572758	5	2008	0
241	0.539846	40.568684	5	2008	0
242	0.529566	40.550468	5	2008	0
243	0.524359	40.545321	5	2008	0
1	3.201042	42.427332	6	2008	0
2	3.196055	42.406301	6	2008	0
3	3.193229	42.393786	6	2008	0
4	3.195931	42.380859	6	2008	0
5	3.200256	42.371567	6	2008	0
6	3.203542	42.364871	6	2008	0
7	3.203107	42.360855	6	2008	0
8	3.226309	42.343141	6	2008	0
9	3.241766	42.336207	6	2008	1
10	3.241754	42.344114	6	2008	1
11	3.249682	42.344028	6	2008	5
12	3.327582	42.284526	6	2008	0
13	3.318684	42.288285	6	2008	0
14	3.315768	42.284312	6	2008	0
15	3.268211	42.250958	6	2008	0
16	3.247217	42.240596	6	2008	0
17	3.23645	42.246874	6	2008	0
18	3.222011	42.250402	6	2008	0
19	3.218254	42.259369	6	2008	1
20	3.210739	42.264496	6	2008	0
21	3.19367	42.261161	6	2008	0
22	3.179937	42.252019	6	2008	0
23	3.170983	42.242501	6	2008	0
24	3.166488	42.23739	6	2008	0
25	3.151815	42.205514	6	2008	0
26	3.150914	42.188799	6	2008	0
27	3.153155	42.16221	6	2008	0
28	3.15458	42.153671	6	2008	0
29	3.159599	42.138598	6	2008	0
30	3.161974	42.133732	6	2008	0
31	3.164575	42.127722	6	2008	0
32	3.173502	42.126622	6	2008	0
33	3.179079	42.115276	6	2008	0
34	3.209046	42.107796	6	2008	0
35	3.239576	42.050619	6	2008	0
36	3.236886	42.044202	6	2008	0
37	3.236357	42.041257	6	2008	0
38	3.235558	42.013014	6	2008	0
39	3.238538	42.000607	6	2008	0
40	3.246354	41.983102	6	2008	0
41	3.247964	41.980757	6	2008	0
42	3.250151	41.977718	6	2008	0
43	3.251198	41.973059	6	2008	0
44	3.269825	41.960504	6	2008	3
45	3.257404	41.941794	6	2008	2
46	3.256196	41.93406	6	2008	0
47	3.247723	41.917782	6	2008	1
48	3.234337	41.893641	6	2008	1
49	3.227607	41.888626	6	2008	1
50	3.225075	41.888252	6	2008	1
51	3.218564	41.87903	6	2008	1
52	3.217203	41.87053	6	2008	0
53	3.213623	41.865825	6	2008	0
54	3.196348	41.862508	6	2008	0
55	3.182467	41.856383	6	2008	0
56	3.18021	41.849298	6	2008	0
57	3.160524	41.84805	6	2008	0
58	3.155597	41.848055	6	2008	0
59	3.145648	41.848695	6	2008	0
60	3.135275	41.839418	6	2008	0
61	3.127302	41.831336	6	2008	0
62	3.114165	41.822041	6	2008	0
63	3.10654	41.808473	6	2008	0
64	3.106564	41.808518	6	2008	0
65	3.101053	41.798055	6	2008	1
66	3.088047	41.789955	6	2008	0
67	3.088023	41.789964	6	2008	0
68	3.070976	41.780089	6	2008	0
69	3.023401	41.760547	6	2008	0
70	3.016762	41.757294	6	2008	0
71	2.966458	41.747888	6	2008	0
72	2.954197	41.737301	6	2008	0
73	2.937821	41.72199	6	2008	0
74	2.934193	41.71952	6	2008	0
75	2.932526	41.715871	6	2008	0
76	2.902565	41.709995	6	2008	0
77	2.882598	41.704113	6	2008	0
78	2.85256	41.699638	6	2008	0
79	2.846737	41.697297	6	2008	0
80	2.833825	41.694334	6	2008	0
81	2.824149	41.690609	6	2008	0
82	2.818041	41.687762	6	2008	0
83	2.807494	41.678612	6	2008	0
84	2.793117	41.673579	6	2008	0
85	2.787882	41.668777	6	2008	0
86	2.78345	41.661356	6	2008	0
87	2.776621	41.649589	6	2008	0
88	2.747717	41.642738	6	2008	0
89	2.731004	41.636701	6	2008	0
90	2.714805	41.628844	6	2008	0
91	2.701093	41.624143	6	2008	0
92	2.691936	41.621057	6	2008	0
93	2.663628	41.612384	6	2008	0
94	2.654806	41.610241	6	2008	0
95	2.644863	41.606897	6	2008	0
96	2.629909	41.602859	6	2008	0
97	2.624352	41.600905	6	2008	0
98	2.616138	41.597869	6	2008	0
99	2.608439	41.595042	6	2008	0
100	2.602701	41.593617	6	2008	0
101	2.58805	41.587981	6	2008	0
102	2.575792	41.583694	6	2008	0
103	2.566567	41.580093	6	2008	0
104	2.552907	41.577834	6	2008	0
105	2.540724	41.573715	6	2008	0
106	2.529809	41.568734	6	2008	0
107	2.525444	41.567032	6	2008	0
108	2.518103	41.563867	6	2008	0
109	2.500723	41.556308	6	2008	0
110	2.460273	41.542119	6	2008	0
111	2.456056	41.538865	6	2008	0
112	2.450838	41.535003	6	2008	0
113	2.405867	41.507956	6	2008	0
114	2.397469	41.503922	6	2008	0
115	2.387389	41.499086	6	2008	0
116	2.374807	41.493055	6	2008	0
117	2.355598	41.487572	6	2008	0
118	2.329183	41.480693	6	2008	0
119	2.320707	41.479175	6	2008	0
120	2.304056	41.474878	6	2008	0
121	2.287061	41.468324	6	2008	0
122	2.259394	41.453936	6	2008	0
123	2.251205	41.446587	6	2008	0
124	2.245565	41.439497	6	2008	0
125	2.264681	41.422428	6	2008	0
126	2.261817	41.41669	6	2008	0
127	2.2479	41.403751	6	2008	0
128	2.245218	41.401895	6	2008	0
129	2.241842	41.398152	6	2008	0
130	2.232759	41.390559	6	2008	0
131	2.232476	41.390269	6	2008	0
132	2.224986	41.382696	6	2008	0
133	2.223696	41.38066	6	2008	0
134	2.221217	41.376067	6	2008	0
135	2.219833	41.372931	6	2008	0
136	2.124793	41.283021	6	2008	0
137	2.096176	41.274992	6	2008	0
138	2.075778	41.270411	6	2008	0
139	2.072798	41.270098	6	2008	0
140	2.056561	41.266827	6	2008	0
141	2.056371	41.268393	6	2008	0
142	2.023059	41.263918	6	2008	0
143	2.005378	41.263951	6	2008	0
144	1.994347	41.264033	6	2008	0
145	1.977912	41.263758	6	2008	0
146	1.963475	41.261823	6	2008	0
147	1.904609	41.254067	6	2008	0
148	1.827987	41.236243	6	2008	0
149	1.820467	41.235707	6	2008	0
150	1.814794	41.236018	6	2008	0
151	1.808058	41.234336	6	2008	0
152	1.800378	41.232167	6	2008	0
153	1.792077	41.228054	6	2008	0
154	1.789222	41.226294	6	2008	0
155	1.737131	41.216394	6	2008	0
156	1.724256	41.21355	6	2008	0
157	1.716938	41.21137	6	2008	0
158	1.710644	41.209957	6	2008	0
159	1.686126	41.204294	6	2008	0
160	1.6798	41.201573	6	2008	0
161	1.658012	41.1968	6	2008	0
162	1.635034	41.193845	6	2008	0
163	1.622163	41.191764	6	2008	0
164	1.57099	41.186475	6	2008	0
165	1.57099	41.186475	6	2008	0
166	1.569126	41.187199	6	2008	0
167	1.569126	41.187199	6	2008	0
168	1.588304	41.188679	6	2008	0
169	1.554636	41.185154	6	2008	0
170	1.528522	41.181013	6	2008	0
171	1.528309	41.181443	6	2008	0
172	1.51851	41.17612	6	2008	0
173	1.518434	41.17947	6	2008	0
174	1.488895	41.170484	6	2008	0
175	1.480024	41.168511	6	2008	0
176	1.466084	41.165633	6	2008	0
177	1.450018	41.158987	6	2008	0
178	1.442174	41.156035	6	2008	0
179	1.419621	41.146297	6	2008	0
180	1.413467	41.143537	6	2008	0
181	1.405971	41.13965	6	2008	0
182	1.381963	41.134289	6	2008	0
183	1.362317	41.130454	6	2008	0
184	1.34686	41.127828	6	2008	0
185	1.312047	41.129386	6	2008	0
186	1.303831	41.128761	6	2008	0
187	1.285009	41.122807	6	2008	0
188	1.276192	41.118775	6	2008	0
189	1.255197	41.111884	6	2008	0
191	1.185737	41.079519	6	2008	0
192	1.179229	41.067724	6	2008	0
193	1.167807	41.056455	6	2008	0
194	1.161731	41.059268	6	2008	0
195	1.154949	41.065212	6	2008	0
196	1.148564	41.068398	6	2008	0
197	1.141037	41.072789	6	2008	0
198	1.136696	41.073512	6	2008	0
199	1.125636	41.074837	6	2008	0
200	1.114005	41.072404	6	2008	0
201	1.10028	41.069152	6	2008	0
202	1.092093	41.066621	6	2008	0
203	1.080142	41.064224	6	2008	0
204	1.06962	41.065904	6	2008	0
205	1.052196	41.064305	6	2008	0
206	1.046553	41.063191	6	2008	0
207	1.034595	41.05789	6	2008	0
208	1.029337	41.055854	6	2008	0
209	1.005465	41.044887	6	2008	0
210	0.977439	41.035013	6	2008	0
211	0.857736	40.939128	6	2008	0
212	0.951912	41.016583	6	2008	0
213	0.936135	40.999278	6	2008	0
214	0.930892	40.990915	6	2008	0
215	0.915747	40.987543	6	2008	0
216	0.893294	40.969922	6	2008	0
217	0.85802	40.93916	6	2008	0
218	0.84171	40.922768	6	2008	0
219	0.831722	40.912979	6	2008	0
220	0.825217	40.908227	6	2008	0
221	0.807592	40.886113	6	2008	0
222	0.805381	40.884783	6	2008	0
223	0.751538	40.846067	6	2008	0
224	0.74164	40.827724	6	2008	0
225	0.740819	40.825366	6	2008	0
226	0.73162	40.821447	6	2008	0
227	0.714999	40.81276	6	2008	0
228	0.730875	40.797752	6	2008	0
229	0.850378	40.761788	6	2008	0
230	0.86327	40.740063	6	2008	0
231	0.850378	40.732181	6	2008	0
232	0.86327	40.684174	6	2008	0
233	0.814438	40.66534	6	2008	0
235	0.785194	40.652856	6	2008	0
236	0.739245	40.623438	6	2008	0
237	0.737555	40.624486	6	2008	0
238	0.592677	40.613584	6	2008	0
239	0.58377	40.606219	6	2008	0
240	0.546288	40.572758	6	2008	0
241	0.539846	40.568684	6	2008	0
242	0.529566	40.550468	6	2008	0
243	0.524359	40.545321	6	2008	0
1	3.201042	42.427332	7	2008	0
2	3.196055	42.406301	7	2008	0
3	3.193229	42.393786	7	2008	0
4	3.195931	42.380859	7	2008	0
5	3.200256	42.371567	7	2008	0
6	3.203542	42.364871	7	2008	1
7	3.203107	42.360855	7	2008	2
8	3.226309	42.343141	7	2008	1
9	3.241766	42.336207	7	2008	0
10	3.241754	42.344114	7	2008	0
11	3.249682	42.344028	7	2008	3
12	3.327582	42.284526	7	2008	0
13	3.318684	42.288285	7	2008	0
14	3.315768	42.284312	7	2008	0
15	3.268211	42.250958	7	2008	0
16	3.247217	42.240596	7	2008	0
17	3.23645	42.246874	7	2008	0
18	3.222011	42.250402	7	2008	0
19	3.218254	42.259369	7	2008	0
20	3.210739	42.264496	7	2008	0
21	3.19367	42.261161	7	2008	0
22	3.179937	42.252019	7	2008	0
23	3.170983	42.242501	7	2008	0
24	3.166488	42.23739	7	2008	0
25	3.151815	42.205514	7	2008	0
26	3.150914	42.188799	7	2008	0
27	3.153155	42.16221	7	2008	0
28	3.15458	42.153671	7	2008	0
29	3.159599	42.138598	7	2008	0
30	3.161974	42.133732	7	2008	0
31	3.164575	42.127722	7	2008	0
32	3.173502	42.126622	7	2008	0
33	3.179079	42.115276	7	2008	0
34	3.209046	42.107796	7	2008	0
35	3.239576	42.050619	7	2008	0
36	3.236886	42.044202	7	2008	0
37	3.236357	42.041257	7	2008	0
38	3.235558	42.013014	7	2008	0
39	3.238538	42.000607	7	2008	0
40	3.246354	41.983102	7	2008	0
41	3.247964	41.980757	7	2008	0
42	3.250151	41.977718	7	2008	0
43	3.251198	41.973059	7	2008	0
44	3.269825	41.960504	7	2008	0
45	3.257404	41.941794	7	2008	0
46	3.256196	41.93406	7	2008	0
47	3.247723	41.917782	7	2008	0
48	3.234337	41.893641	7	2008	0
49	3.227607	41.888626	7	2008	0
50	3.225075	41.888252	7	2008	0
51	3.218564	41.87903	7	2008	0
52	3.217203	41.87053	7	2008	0
53	3.213623	41.865825	7	2008	0
54	3.196348	41.862508	7	2008	0
55	3.182467	41.856383	7	2008	0
56	3.18021	41.849298	7	2008	0
57	3.160524	41.84805	7	2008	0
58	3.155597	41.848055	7	2008	0
59	3.145648	41.848695	7	2008	0
60	3.135275	41.839418	7	2008	0
61	3.127302	41.831336	7	2008	0
62	3.114165	41.822041	7	2008	0
63	3.10654	41.808473	7	2008	0
64	3.106564	41.808518	7	2008	0
65	3.101053	41.798055	7	2008	0
66	3.088047	41.789955	7	2008	0
67	3.088023	41.789964	7	2008	0
68	3.070976	41.780089	7	2008	0
69	3.023401	41.760547	7	2008	0
70	3.016762	41.757294	7	2008	0
71	2.966458	41.747888	7	2008	0
72	2.954197	41.737301	7	2008	0
73	2.937821	41.72199	7	2008	0
74	2.934193	41.71952	7	2008	0
75	2.932526	41.715871	7	2008	0
76	2.902565	41.709995	7	2008	0
77	2.882598	41.704113	7	2008	0
78	2.85256	41.699638	7	2008	0
79	2.846737	41.697297	7	2008	0
80	2.833825	41.694334	7	2008	0
81	2.824149	41.690609	7	2008	0
82	2.818041	41.687762	7	2008	0
83	2.807494	41.678612	7	2008	0
84	2.793117	41.673579	7	2008	0
85	2.787882	41.668777	7	2008	0
86	2.78345	41.661356	7	2008	0
87	2.776621	41.649589	7	2008	0
88	2.747717	41.642738	7	2008	0
89	2.731004	41.636701	7	2008	0
90	2.714805	41.628844	7	2008	0
91	2.701093	41.624143	7	2008	0
92	2.691936	41.621057	7	2008	0
93	2.663628	41.612384	7	2008	0
94	2.654806	41.610241	7	2008	0
95	2.644863	41.606897	7	2008	0
96	2.629909	41.602859	7	2008	0
97	2.624352	41.600905	7	2008	0
98	2.616138	41.597869	7	2008	0
99	2.608439	41.595042	7	2008	0
100	2.602701	41.593617	7	2008	0
101	2.58805	41.587981	7	2008	0
102	2.575792	41.583694	7	2008	0
103	2.566567	41.580093	7	2008	0
104	2.552907	41.577834	7	2008	0
105	2.540724	41.573715	7	2008	0
106	2.529809	41.568734	7	2008	0
107	2.525444	41.567032	7	2008	0
108	2.518103	41.563867	7	2008	0
109	2.500723	41.556308	7	2008	0
110	2.460273	41.542119	7	2008	0
111	2.456056	41.538865	7	2008	0
112	2.450838	41.535003	7	2008	0
113	2.405867	41.507956	7	2008	0
114	2.397469	41.503922	7	2008	0
115	2.387389	41.499086	7	2008	0
116	2.374807	41.493055	7	2008	0
117	2.355598	41.487572	7	2008	0
118	2.329183	41.480693	7	2008	0
119	2.320707	41.479175	7	2008	0
120	2.304056	41.474878	7	2008	0
121	2.287061	41.468324	7	2008	0
122	2.259394	41.453936	7	2008	0
123	2.251205	41.446587	7	2008	0
124	2.245565	41.439497	7	2008	0
125	2.264681	41.422428	7	2008	0
126	2.261817	41.41669	7	2008	0
127	2.2479	41.403751	7	2008	0
128	2.245218	41.401895	7	2008	0
129	2.241842	41.398152	7	2008	1
130	2.232759	41.390559	7	2008	1
131	2.232476	41.390269	7	2008	1
132	2.224986	41.382696	7	2008	1
133	2.223696	41.38066	7	2008	0
134	2.221217	41.376067	7	2008	1
135	2.219833	41.372931	7	2008	0
136	2.124793	41.283021	7	2008	0
137	2.096176	41.274992	7	2008	0
138	2.075778	41.270411	7	2008	0
139	2.072798	41.270098	7	2008	0
140	2.056561	41.266827	7	2008	0
141	2.056371	41.268393	7	2008	0
142	2.023059	41.263918	7	2008	0
143	2.005378	41.263951	7	2008	0
144	1.994347	41.264033	7	2008	0
145	1.977912	41.263758	7	2008	0
146	1.963475	41.261823	7	2008	0
147	1.904609	41.254067	7	2008	0
148	1.827987	41.236243	7	2008	0
149	1.820467	41.235707	7	2008	0
150	1.814794	41.236018	7	2008	0
151	1.808058	41.234336	7	2008	0
152	1.800378	41.232167	7	2008	0
153	1.792077	41.228054	7	2008	0
154	1.789222	41.226294	7	2008	0
155	1.737131	41.216394	7	2008	0
156	1.724256	41.21355	7	2008	0
157	1.716938	41.21137	7	2008	0
158	1.710644	41.209957	7	2008	0
159	1.686126	41.204294	7	2008	0
160	1.6798	41.201573	7	2008	0
161	1.658012	41.1968	7	2008	0
162	1.635034	41.193845	7	2008	0
163	1.622163	41.191764	7	2008	0
164	1.57099	41.186475	7	2008	0
165	1.57099	41.186475	7	2008	0
166	1.569126	41.187199	7	2008	0
167	1.569126	41.187199	7	2008	0
168	1.588304	41.188679	7	2008	0
169	1.554636	41.185154	7	2008	0
170	1.528522	41.181013	7	2008	0
171	1.528309	41.181443	7	2008	0
172	1.51851	41.17612	7	2008	0
173	1.518434	41.17947	7	2008	0
174	1.488895	41.170484	7	2008	0
175	1.480024	41.168511	7	2008	0
176	1.466084	41.165633	7	2008	0
177	1.450018	41.158987	7	2008	0
178	1.442174	41.156035	7	2008	0
179	1.419621	41.146297	7	2008	0
180	1.413467	41.143537	7	2008	0
181	1.405971	41.13965	7	2008	0
182	1.381963	41.134289	7	2008	0
183	1.362317	41.130454	7	2008	0
184	1.34686	41.127828	7	2008	0
185	1.312047	41.129386	7	2008	0
186	1.303831	41.128761	7	2008	0
187	1.285009	41.122807	7	2008	0
188	1.276192	41.118775	7	2008	0
189	1.255197	41.111884	7	2008	0
191	1.185737	41.079519	7	2008	0
192	1.179229	41.067724	7	2008	0
193	1.167807	41.056455	7	2008	0
194	1.161731	41.059268	7	2008	0
195	1.154949	41.065212	7	2008	0
196	1.148564	41.068398	7	2008	0
197	1.141037	41.072789	7	2008	0
198	1.136696	41.073512	7	2008	0
199	1.125636	41.074837	7	2008	0
200	1.114005	41.072404	7	2008	0
201	1.10028	41.069152	7	2008	0
202	1.092093	41.066621	7	2008	0
203	1.080142	41.064224	7	2008	0
204	1.06962	41.065904	7	2008	0
205	1.052196	41.064305	7	2008	0
206	1.046553	41.063191	7	2008	0
207	1.034595	41.05789	7	2008	0
208	1.029337	41.055854	7	2008	0
209	1.005465	41.044887	7	2008	0
210	0.977439	41.035013	7	2008	0
211	0.857736	40.939128	7	2008	0
212	0.951912	41.016583	7	2008	0
213	0.936135	40.999278	7	2008	0
214	0.930892	40.990915	7	2008	0
215	0.915747	40.987543	7	2008	0
216	0.893294	40.969922	7	2008	0
217	0.85802	40.93916	7	2008	0
218	0.84171	40.922768	7	2008	0
219	0.831722	40.912979	7	2008	0
220	0.825217	40.908227	7	2008	0
221	0.807592	40.886113	7	2008	0
222	0.805381	40.884783	7	2008	0
223	0.751538	40.846067	7	2008	0
224	0.74164	40.827724	7	2008	0
225	0.740819	40.825366	7	2008	0
226	0.73162	40.821447	7	2008	0
227	0.714999	40.81276	7	2008	0
228	0.730875	40.797752	7	2008	0
229	0.850378	40.761788	7	2008	0
230	0.86327	40.740063	7	2008	0
231	0.850378	40.732181	7	2008	0
232	0.86327	40.684174	7	2008	0
233	0.814438	40.66534	7	2008	0
235	0.785194	40.652856	7	2008	0
236	0.739245	40.623438	7	2008	0
237	0.737555	40.624486	7	2008	0
238	0.592677	40.613584	7	2008	0
239	0.58377	40.606219	7	2008	0
240	0.546288	40.572758	7	2008	0
241	0.539846	40.568684	7	2008	0
242	0.529566	40.550468	7	2008	0
243	0.524359	40.545321	7	2008	0
1	3.201042	42.427332	8	2008	0
2	3.196055	42.406301	8	2008	0
3	3.193229	42.393786	8	2008	0
4	3.195931	42.380859	8	2008	0
5	3.200256	42.371567	8	2008	0
6	3.203542	42.364871	8	2008	1
7	3.203107	42.360855	8	2008	2
8	3.226309	42.343141	8	2008	0
9	3.241766	42.336207	8	2008	0
10	3.241754	42.344114	8	2008	0
11	3.249682	42.344028	8	2008	2
12	3.327582	42.284526	8	2008	0
13	3.318684	42.288285	8	2008	0
14	3.315768	42.284312	8	2008	0
15	3.268211	42.250958	8	2008	0
16	3.247217	42.240596	8	2008	0
17	3.23645	42.246874	8	2008	0
18	3.222011	42.250402	8	2008	0
19	3.218254	42.259369	8	2008	0
20	3.210739	42.264496	8	2008	0
21	3.19367	42.261161	8	2008	0
22	3.179937	42.252019	8	2008	0
23	3.170983	42.242501	8	2008	0
24	3.166488	42.23739	8	2008	0
25	3.151815	42.205514	8	2008	0
26	3.150914	42.188799	8	2008	0
27	3.153155	42.16221	8	2008	0
28	3.15458	42.153671	8	2008	0
29	3.159599	42.138598	8	2008	0
30	3.161974	42.133732	8	2008	0
31	3.164575	42.127722	8	2008	0
32	3.173502	42.126622	8	2008	0
33	3.179079	42.115276	8	2008	0
34	3.209046	42.107796	8	2008	0
35	3.239576	42.050619	8	2008	0
36	3.236886	42.044202	8	2008	0
37	3.236357	42.041257	8	2008	0
38	3.235558	42.013014	8	2008	0
39	3.238538	42.000607	8	2008	0
40	3.246354	41.983102	8	2008	0
41	3.247964	41.980757	8	2008	0
42	3.250151	41.977718	8	2008	0
43	3.251198	41.973059	8	2008	0
44	3.269825	41.960504	8	2008	0
45	3.257404	41.941794	8	2008	0
46	3.256196	41.93406	8	2008	0
47	3.247723	41.917782	8	2008	0
48	3.234337	41.893641	8	2008	0
49	3.227607	41.888626	8	2008	0
50	3.225075	41.888252	8	2008	0
51	3.218564	41.87903	8	2008	0
52	3.217203	41.87053	8	2008	0
53	3.213623	41.865825	8	2008	0
54	3.196348	41.862508	8	2008	0
55	3.182467	41.856383	8	2008	0
56	3.18021	41.849298	8	2008	0
57	3.160524	41.84805	8	2008	0
58	3.155597	41.848055	8	2008	0
59	3.145648	41.848695	8	2008	0
60	3.135275	41.839418	8	2008	0
61	3.127302	41.831336	8	2008	0
62	3.114165	41.822041	8	2008	0
63	3.10654	41.808473	8	2008	0
64	3.106564	41.808518	8	2008	0
65	3.101053	41.798055	8	2008	0
66	3.088047	41.789955	8	2008	0
67	3.088023	41.789964	8	2008	0
68	3.070976	41.780089	8	2008	0
69	3.023401	41.760547	8	2008	0
70	3.016762	41.757294	8	2008	0
71	2.966458	41.747888	8	2008	0
[truncated: 2,821 more rows]
